# Supplementary material for: Modulation of DNA Methylation/Demethylation Reactions Induced by Nutraceuticals and Pollutants of Exposome Can Promote a C > T Mutation in the Breast Cancer Predisposing Gene PALB2
Source: Epigenomes. 2022 Sep 30;6(4):32. doi: 10.3390/epigenomes6040032 (PMC9590087; doi:10.3390/epigenomes6040032)
Supplement: Supplementary file 1 [file epigenomes-06-00032-s001.zip]

Archive with 1 entries (1 files):
- epigenomes-1895540-supplementary.pdf
